# Supplementary material for: Underreported and taxonomically problematic: characterization of sanguinicolid larvae from freshwater limpets (Burnupiidae), with comments on the phylogeny and intermediate hosts of sanguinicolids
Source: Parasitology. 2023 Nov 29;151(1):108–24. doi: 10.1017/S003118202300121X (PMC10941044; doi:10.1017/S003118202300121X)
Supplement: Outa and Avenant-Oldewage supplementary material 1 — Outa and Avenant-Oldewage supplementary material [file S003118202300121Xsup001.xlsx]

## Sheet: Sheet1
	S/N	Isolate	Locality	1	2	3	4	5	6	7	8	9	10	11	12	13	14	15	16	17	18	19	20	21	22	23	24	25	26	27	28	29	30	31	32	33
	1	Sanguinicolidae gen. sp. 1 ZA	South Africa		0.0897666	4.77048	4.8474	4.85175	5.12129	5.20646	6.64273	5.75022	12.0612	12.0612	12.0612	12.0612	14.1314	14.1314	13.4355	15.045	15.045	17.2662	16.9964	17.1017	16.9217	16.9217	21.1573	25.299	22.6468	24.8378	18.1408	20.274	21.5509	22.2423	21.982	22.2122
	2	Sanguinicolidae gen. sp. 1 ZA	South Africa	1		4.7619	4.74485	4.84305	5.20646	5.10753	6.53536	5.64516	11.939	11.939	11.939	11.939	14.0036	14.0036	13.3094	14.9146	14.9146	17.13	16.861	16.9659	16.7864	16.7864	21.1001	25.1376	22.4907	24.6765	18.0018	20.1275	21.4928	22.092	21.9227	22.1525
	3	Sanguinicolidae gen. sp. 2 ZA	South Africa	53	53		0	2.87253	3.05481	3.05206	5.03145	6.01977	14.0414	14.0414	14.0414	14.0414	15.1351	15.1351	14.7881	16.2162	16.2162	18.5252	18.3453	18.0018	17.6418	18.1818	21.7902	25.851	23.3924	25.6957	19.1336	21.3699	22.9937	24.2315	23.0631	23.4712
	4	Sanguinicolidae gen. sp. 2 ZA	South Africa	54	53	0		2.86738	3.13901	3.04387	5.01343	5.99821	13.991	13.991	13.991	13.991	15.0808	15.0808	14.735	16.158	16.158	18.4588	18.2796	17.9372	17.5785	18.1166	21.7117	25.7562	23.3055	25.6007	19.0647	21.2921	22.9111	24.1441	22.9803	23.3871
	5	Sanguinicolidae gen. sp. 3 ZA	South Africa	54	54	32	32		0.2693	0.268817	4.30493	5.73991	13.3872	13.3872	13.3872	13.3872	14.9281	14.9281	14.1314	15.5576	15.5576	18.9408	18.7612	18.1491	17.7898	18.3288	21.3899	26.079	22.8837	25.7407	19.2793	20.784	23.1323	24.1877	22.8417	23.2496
	6	Sanguinicolidae gen. sp. 3 ZA	South Africa	57	58	34	35	3		0.0896861	4.66786	5.9246	13.5791	13.5791	13.5791	13.5791	15.1215	15.1215	14.3243	15.7516	15.7516	18.9578	18.7781	18.1655	17.8058	18.3453	21.4995	26.1029	22.9981	25.7646	19.2967	20.8029	23.2432	24.3902	23.1323	23.54
	7	Sanguinicolidae gen. sp. 3 ZA	South Africa	58	57	34	34	3	1		4.56989	5.82437	13.465	13.465	13.465	13.465	15.0045	15.0045	14.2086	15.6334	15.6334	18.8341	18.6547	18.0431	17.684	18.2226	21.4608	25.9633	22.8625	25.6244	19.1719	20.674	23.2014	24.2561	23.0009	23.4081
	8	Sanguinicolidae gen. sp. 4 ZA	South Africa	74	73	56	56	48	52	51		7.24373	14.3627	14.3627	14.3627	14.3627	15.8887	15.8887	15.1079	16.9811	16.9811	19.2825	19.1031	18.9408	18.5817	19.1203	22.9035	26.8807	24.1636	26.8946	19.982	21.2204	23.4712	24.9775	23.54	23.9462
	9	Sanguinicola cf. inermis_(AY222180)	Poland	64	63	67	67	64	66	65	92		13.4752	13.4752	13.4752	13.4752	15.3505	15.3505	14.4256	15.1865	15.1865	18.8663	18.6005	18.2624	18.0851	18.0851	22.0143	26.2919	22.3853	25.1371	18.8444	21.0289	22.4889	23.3512	23.5346	24.1135
	10	Sanguinicola volgensis (OQ715332)	Russia	134	133	156	156	149	151	150	160	152		0	0.0845309	0.0845309	6.5199	6.5199	7.96915	11.215	11.215	14.8054	14.8054	13.9594	14.467	14.2132	18.1741	24.6327	21.8613	23.5397	15.2672	17.2593	19.0638	20.6309	20.4758	20.5433
	11	Sanguinicola volgensis (OQ715333)	Russia	134	133	156	156	149	151	150	160	152	0		0.0845309	0.0845309	6.5199	6.5199	7.96915	11.215	11.215	14.8054	14.8054	13.9594	14.467	14.2132	18.1741	24.6327	21.8613	23.5397	15.2672	17.2593	19.0638	20.6309	20.4758	20.5433
	12	Sanguinicola cf volgensis (OQ715336)	Russia	134	133	156	156	149	151	150	160	152	1	1		0	6.43522	6.43522	7.88346	11.13	11.13	14.8054	14.8054	13.9594	14.467	14.2132	18.0887	24.5462	21.7735	23.4525	15.2672	17.1726	18.9787	20.5456	20.3908	20.4584
	13	Sanguinicola cf. Volgensis (OQ715337)	Russia	134	133	156	156	149	151	150	160	152	1	1	0		6.43522	6.43522	7.88346	11.13	11.13	14.8054	14.8054	13.9594	14.467	14.2132	18.0887	24.5462	21.7735	23.4525	15.2672	17.1726	18.9787	20.5456	20.3908	20.4584
	14	Sanguinicola plehnae (OQ715335)	Russia	157	156	168	168	166	168	167	177	173	77	77	76	76		0	10.7296	13.7638	13.7638	16.8501	16.8501	16.0034	16.3421	16.0881	20.5631	24.5462	23.8806	24.5859	17.0628	18.5925	20.6133	21.9283	21.4104	21.4771
	15	Sanguinicola plehnae (OQ715334)	Russia	157	156	168	168	166	168	167	177	173	77	77	76	76	0		10.7296	13.7638	13.7638	16.8501	16.8501	16.0034	16.3421	16.0881	20.5631	24.5462	23.8806	24.5859	17.0628	18.5925	20.6133	21.9283	21.4104	21.4771
	16	Trematoda sp. (MH094425)	USA	149	148	164	164	157	159	158	168	162	93	93	92	92	125	125		7.37564	7.37564	15.3516	15.2659	14.6655	15.0086	14.5798	17.8911	24.277	22.0053	23.5658	15.9931	17.103	18.7285	19.7414	19.554	19.8113
	17	Pseudosanguinicola occidentalis (OQ715339)	USA	167	166	180	180	173	175	174	189	171	132	132	131	131	162	162	86		0	16.5675	16.4826	16.1427	16.3976	16.0578	20.1709	24.9567	24.1652	25.6769	17.2061	19.722	20.6133	21.5385	21.2892	21.374
	18	Pseudosanguinicola occidentalis (OQ715338)	USA	167	166	180	180	173	175	174	189	171	132	132	131	131	162	162	86	0		16.5675	16.4826	16.1427	16.3976	16.0578	20.1709	24.9567	24.1652	25.6769	17.2061	19.722	20.6133	21.5385	21.2892	21.374
	19	Aporocotylidae sp. B (OP407916)	Australia	192	191	206	206	211	211	210	215	213	175	175	175	175	199	199	179	195	195		0.250209	3.93635	5.11316	3.68509	21.9306	25.0644	23.3392	25.8681	7.13686	19.1674	20.1022	22.8085	22.2222	22.2881
	20	Aporocotylidae sp. C (OP407917)	Australia	189	188	204	204	209	209	208	213	210	175	175	175	175	199	199	178	194	194	3		3.93635	5.11316	3.60134	21.7612	24.8927	23.0769	25.6076	7.0529	19.0807	20.017	22.7234	22.1374	22.2034
	21	Aporocotylidae sp. D (OP407918)	Australia	190	189	200	200	202	202	201	211	206	165	165	165	165	189	189	171	190	190	47	47		1.92791	2.01005	21.1017	24.9785	22.7273	25.5208	5.28967	18.5603	19.4208	21.617	21.2892	21.4407
	22	Aporocotylidae sp. G (OP407921)	Australia	188	187	196	196	198	198	197	207	204	171	171	171	171	193	193	175	193	193	61	61	23		3.10142	21.1196	25.4296	22.9895	25.7812	6.30252	19.0807	19.6763	21.7872	21.2892	21.4407
	23	Aporocotylidae sp. F (OP407920)	Australia	188	187	202	202	204	204	203	213	204	168	168	168	168	190	190	170	189	189	44	43	24	37		21.4407	24.8927	22.9895	25.8681	5.54156	18.3868	18.8245	21.1915	21.0348	21.1864
	24	Sanguinicolidae sp. (OQ709104)	USA	234	234	241	241	237	238	238	254	247	213	213	212	212	241	241	207	236	236	259	257	249	249	253		25.9036	25.2205	27.6465	22.8353	22.6876	23.0769	24.2321	23.4746	23.6887
	25	Sanguinicolidae sp. (OQ709105)	Vietnam	275	274	281	281	284	284	283	293	290	285	285	284	284	284	284	277	288	288	292	290	291	296	290	301		18.2852	15.8123	24.7849	22.5664	22.0104	24.4156	22.7979	22.8448
	26	Sanguinicolidae sp. (OQ709106)	Vietnam	243	242	251	251	246	247	246	260	244	249	249	248	248	272	272	248	275	275	267	264	260	263	263	286	209		14.4737	23.4005	21.3775	19.241	22.1731	20.9465	21.2095
	27	Nomasanguinicola canthoensis (OQ709107)	Vietnam	268	267	277	277	278	278	277	291	275	270	270	269	269	282	282	267	294	294	298	295	294	297	298	316	182	165		25.9356	22.3907	21.823	22.9825	23.1037	23.0166
	28	Sanguinicolid sp. W5003 (AY858878)	Australia	201	200	212	212	214	214	213	222	212	180	180	180	180	201	201	186	202	202	85	84	63	75	66	269	288	267	298		19.3043	20.4099	22.4872	22.0238	22.0901
	29	Sanguinicolid sp. W5004 (AY858879)	Australia	222	221	234	234	228	228	227	233	233	199	199	198	198	214	214	196	227	227	221	220	214	220	212	260	255	239	251	222		17.2444	18.0314	18.1109	18.0796
	30	Sanguinicolid sp. W1134 (AY858881)	Uganda	239	239	255	255	257	258	258	261	253	224	224	223	223	242	242	218	242	242	236	235	228	231	221	270	254	218	249	239	199		8.26235	15.2801	14.9279
	31	Sanguinicolid sp. W1284 (AY858880)	Kenya	246	245	268	268	268	270	269	277	262	242	242	241	241	257	257	229	252	252	268	267	254	256	249	284	282	251	262	264	207	97		17.3028	16.8644
	32	Acipensericola glacialis (MF186851)	USA	244	244	256	256	254	257	256	262	265	241	241	240	240	252	252	228	251	251	262	261	251	251	248	277	264	239	265	259	209	180	204		0.910596
	33	Acipensericola petersoni (KY243879)	USA	247	247	261	261	259	262	261	267	272	242	242	241	241	253	253	231	252	252	263	262	253	253	250	280	265	242	264	260	209	176	199	11
		28S rDNA sequence divergence (%) (above the diagonal) and nucleotide substitutions (below the diagonal) of the present species (in bold) and other freshwater fish blood flukes. Accession numbers of the isolates are given in parenthesis.
